# Supplementary material for: In Vitro Effect of Photodynamic Therapy with Different Lights and Combined or Uncombined with Chlorhexidine on Candida spp
Source: Pharmaceutics. 2021 Jul 30;13(8):1176. doi: 10.3390/pharmaceutics13081176 (PMC8398142; doi:10.3390/pharmaceutics13081176)
Supplement: Supplementary file 1 [file pharmaceutics-13-01176-s001.zip]

Archive with 1 entries (1 files):
- pharmaceutics-1324877-SI.pdf
